# Supplementary material for: CSAD Ameliorates Lipid Accumulation in High-Fat Diet-Fed Mice
Source: Int J Mol Sci. 2022 Dec 14;23(24):15931. doi: 10.3390/ijms232415931 (PMC9783087; doi:10.3390/ijms232415931)
Supplement: Supplementary file 1 [file ijms-23-15931-s001.zip]

Archive with 1 entries (1 files):
- ijms-2050006-supplementary.pdf
